# Supplementary material for: Long-Term Effects of Rifaximin on Patients with Hepatic Encephalopathy: Its Possible Effects on the Improvement in the Blood Ammonia Concentration Levels, Hepatic Spare Ability and Refractory Ascites
Source: Medicina (Kaunas). 2022 Sep 14;58(9):1276. doi: 10.3390/medicina58091276 (PMC9501622; doi:10.3390/medicina58091276)
Supplement: Supplementary file 1 [file medicina-58-01276-s001.zip]

Archive with 1 entries (1 files):
- medicina-1864087-supplementary.pdf
